# Supplementary material for: Facial Synthesis and Bioevaluation of Well-Defined OEGylated Betulinic Acid-Cyclodextrin Conjugates for Inhibition of Influenza Infection
Source: Molecules. 2022 Feb 9;27(4):1163. doi: 10.3390/molecules27041163 (PMC8880671; doi:10.3390/molecules27041163)
Supplement: Supplementary file 1 [file molecules-27-01163-s001.zip]

Archive with 1 entries (1 files):
- molecules-1592077-supplementary.pdf
